# Supplementary material for: Skin lipids alone enable conspecific tracking in an invasive reptile, the Argentine black and white tegu lizard (Salvator merianae)
Source: PLoS One. 2023 Oct 31;18(10):e0293591. doi: 10.1371/journal.pone.0293591 (PMC10617720; doi:10.1371/journal.pone.0293591)
Supplement: S1 Table — This file contains the individual behaviors scored per tegu per trail setup (Male-only, Female-only, Male vs. female). The first tab contains the data collected and used in analyses, the second tab contains the skin lipid extract data, and the last tab contains the biometry data for the individual tegus used in the behavior trials. (XLSX) [file pone.0293591.s006.xlsx]

## Sheet: behavioral_trials
Data from Parker et al. - tegu skin lipid trailing - PLoS ONE - 28 July 2023
behavioral data from Y-maze trials
tegu	sex	trial type	choice	turn rate (turns/min)	pause rate (pauses/min)	rate of tongue-flicking (tongue-flicks/min)	choice penalty	trailing time (min)
11	female	Female-only	target	1.76471	0	102.222	0	0.566667
11	female	Male vs. female	target	2.55319	0	107.368	0	0.783333
11	female	Male-only	target	1.11111	0	93.4884	0	1.25
12	female	Female-only	target	2.72727	0	88.125	0	0.733333
12	female	Male vs. female	target	3.24324	0	92.9032	0	1.1
12	female	Male-only	target	0	0	70	0	1.53333
14	female	Female-only	nontarget	1.33333	0.666667	69.5652	-5	1.5
14	female	Male vs. female	nontarget	6.26866	0.895522	85.2	-5	1.11667
14	female	Male-only	nontarget	3.91304	0.652174	62.1951	0	1.53333
19	female	Female-only	nontarget	0.40724	1.08597	16.4873	-5	15.7667
19	female	Male vs. female	target	1.25654	0.942408	39.6522	-4	3.31667
19	female	Male-only	nontarget	1.0084	1.0084	34.4595	-5	13.7667
20	female	Female-only	target	0.833333	0	70.8197	0	1.2
20	female	Male vs. female	target	4.18605	0	92.7273	-1	0.716667
20	female	Male-only	target	4.61538	0	90	-2.5	0.7
21	female	Female-only	target	2.22222	0	98.6301	0	1.35
21	female	Male vs. female	target	3.10345	1.03448	80	0	0.966667
21	female	Male-only	target	0	0	43.6364	0	0.666667
22	female	Female-only	target	0.681818	1.02273	19.1411	0	7.25
22	female	Male vs. female	target	2.75862	0.689655	79.2857	-1	1.45
22	female	Male-only	target	1.51899	0	102.632	0	0.766667
3	male	Female-only	nontarget	1.76471	0	100.976	-5	1.16667
3	male	Male vs. female	nontarget	1.77778	0.444444	77.027	-5	3.31667
3	male	Male-only	target	2.68657	0	90.6667	0	1.11667
8	male	Female-only	target	1.875	0	100.385	0	1.06667
8	male	Male vs. female	nontarget	0	0	60	-5	0.783333
8	male	Male-only	target	2.95082	0	75	0	1.01667
10	male	Female-only	target	3.09278	0	78.9041	-1	3.36667
10	male	Male vs. female	target	4	0	103.019	-4	2.46667
10	male	Male-only	target	1.71429	0	71.7857	-1	3.36667
13	male	Female-only	target	2.85714	0	95.1724	0	0.816667
13	male	Male vs. female	target	1.39535	0	64.3636	-3	1.73333
13	male	Male-only	target	2.95082	0	97.2	-1	1.01667
15	male	Female-only	target	1.66667	0	54.2169	0	2.05
15	male	Male vs. female	target	1.81818	0	65.6757	0	2.16667
15	male	Male-only	target	2.28571	0	69.7674	0	1.75
88	male	Female-only	nontarget	0.576923	0	63.956	-5	1.73333
88	male	Male vs. female	target	0.930233	0.465116	54.8077	0	2.15
88	male	Male-only	target	0.545455	1.63636	51.5152	-1	1.83333
89	male	Female-only	target	2.30769	0	60	-1	1.73333
89	male	Male vs. female	target	0	0	66.1017	0	1.31667
89	male	Male-only	nontarget	0.571429	0.571429	34.8837	-5	1.75

## Sheet: skin_lipids
Data from Parker et al. - tegu skin lipid trailing - PLoS ONE - 28 July 2023
skin lipids extracted from shed skins
ID	sex	skin lipid mass (mg)	shed skin mass (mg)
11	female	32.9	1520
12	female	26.7	4110
12	female	10.4	4390
14	female	21.1	7140
14	female	9.2	3230
19	female	43.5	11830
19	female	46.2	7480
20	female	16.7	5980
21	female	33.3	7350
22	female	85.4	8110
3	male	48.5	2350
8	male	11.8	690
8	male	10.7	1610
10	male	2.63	490
13	male	34.9	4900
15	male	8.6	1610
15	male	32	4340
88	male	24.4	5770
89	male	83	6790

## Sheet: tegu_biometry
Data from Parker et al. - tegu skin lipid trailing - PLoS ONE - 28 July 2023
biometric data from individual tegus; collected 06/29/21
tegu	sex	snout to vent length (SVL; cm)	tail length (cm)	mass (kg)
11	female	33.5	87.5	2.2
12	female	37	95	2
14	female	35	85	1.9
19	female	37	80	2.1
20	female	40.5	77	2.1
21	female	39	82.5	2.3
22	female	35.5	74.5	2
3	male	41.5	91	2.9
8	male	37	88.5	3
10	male	34	99	2.3
13	male	41	101.5	2.9
15	male	39.5	95.5	3.1
88	male	41	102.5	3.1
89	male	45	105	3.1
